# Supplementary material for: Time-Restricted Fasting Improves Liver Steatosis in Non-Alcoholic Fatty Liver Disease—A Single Blinded Crossover Trial
Source: Nutrients. 2023 Nov 22;15(23):4870. doi: 10.3390/nu15234870 (PMC10708421; doi:10.3390/nu15234870)
Supplement: Supplementary file 1 [file nutrients-15-04870-s001.zip]

Archive with 1 entries (1 files):
- nutrients-2687886-supplementary.pdf
